# Supplementary material for: Are Point Mutations in HMG-CoA Reductases (Hmg1 and Hmg2) a Step towards Azole Resistance in Aspergillus fumigatus?
Source: Molecules. 2021 Oct 1;26(19):5975. doi: 10.3390/molecules26195975 (PMC8512156; doi:10.3390/molecules26195975)
Supplement: Supplementary file 1 [file molecules-26-05975-s001.zip]

Archive with 1 entries (1 files):
- molecules-1394861-supplementary.pdf
